# Supplementary material for: Does Administration of Low-Dose Aspirin Enhance the Efficacy of Psychotropic Drugs in Patients with Bipolar Disorder, Schizophrenia, and Schizoaffective Disorder?
Source: Pharmaceuticals (Basel). 2026 Mar 8;19(3):435. doi: 10.3390/ph19030435 (PMC13028740; doi:10.3390/ph19030435)
Supplement: Supplementary file 1 [file pharmaceuticals-19-00435-s001.zip]

Archive with 1 entries (1 files):
- pharmaceuticals-4133046-supplementary.pdf
